# Supplementary material for: Filgotinib in Moderate-to-Severe Crohn’s Disease: A Network Meta-Analysis of Efficacy and Adverse Events
Source: Healthcare (Basel). 2025 Dec 19;14(1):5. doi: 10.3390/healthcare14010005 (PMC12785585; doi:10.3390/healthcare14010005)
Supplement: Supplementary file 1 [file healthcare-14-00005-s001.zip]

Archive with 1 entries (1 files):
- healthcare-3913904-supplementary.pdf
